# Supplementary material for: Crystal Structure and Solid-State Packing of 4-Chloro-5H-1,2,3-dithiazol-5-one and 4-Chloro-5H-1,2,3-dithiazole-5-thione
Source: Molecules. 2021 Sep 28;26(19):5875. doi: 10.3390/molecules26195875 (PMC8512425; doi:10.3390/molecules26195875)
Supplement: Supplementary file 1 [file molecules-26-05875-s001.zip]

Archive with 1 entries (1 files):
- molecules-1379726-supplementary.pdf
